# Supplementary material for: A new species of Kurixalus from western Yunnan, China (Anura, Rhacophoridae)
Source: Zookeys. 2018 Jul 4;(770):211–26. doi: 10.3897/zookeys.770.23526 (PMC6041353; doi:10.3897/zookeys.770.23526)
Supplement: XML Treatment for Kurixalus yangi [file zookeys.770.23526-treatment1.xml]

<!DOCTYPE tp:taxon-treatment
  PUBLIC "-//TaxonX//DTD Taxonomic Treatment Publishing DTD v0 20100105//EN" "tax-treatment-NSO.dtd">
<tp:taxon-treatment xmlns:tp="http://www.plazi.org/taxpub"><tp:treatment-meta><kwd-group><label>Taxon classification</label><kwd><named-content xmlns:xlink="http://www.w3.org/1999/xlink" content-type="kingdom">Animalia</named-content></kwd><kwd><named-content xmlns:xlink="http://www.w3.org/1999/xlink" content-type="order">ORDO</named-content></kwd><kwd><named-content xmlns:xlink="http://www.w3.org/1999/xlink" content-type="family">FAMILIA</named-content></kwd></kwd-group><mixed-citation publication-type="journal"><person-group><name><surname>Yu</surname><given-names>Guohua</given-names></name><name><surname>Hui</surname><given-names>Hong</given-names></name><name><surname>Rao</surname><given-names>Dingqi</given-names></name><name><surname>Yang</surname><given-names>Junxing</given-names></name></person-group><article-title>A new species of <italic><tp:taxon-name><tp:taxon-name-part taxon-name-part-type="genus" reg="Kurixalus">Kurixalus</tp:taxon-name-part></tp:taxon-name></italic> from western Yunnan, China (<tp:taxon-name><tp:taxon-name-part taxon-name-part-type="order">Anura</tp:taxon-name-part></tp:taxon-name>, <tp:taxon-name><tp:taxon-name-part taxon-name-part-type="family">Rhacophoridae</tp:taxon-name-part></tp:taxon-name>)</article-title><source>Zookeys</source><day>4</day><month>7</month><year>2018</year><volume>2018</volume><issue>770</issue><fpage>211</fpage><lpage>226</lpage><pub-id pub-id-type="doi">10.3897/zookeys.770.23526</pub-id></mixed-citation></tp:treatment-meta><tp:nomenclature><tp:taxon-name>
            <tp:taxon-name-part taxon-name-part-type="genus" reg="Kurixalus">Kurixalus</tp:taxon-name-part>
            <tp:taxon-name-part taxon-name-part-type="species" reg="yangi">yangi</tp:taxon-name-part>
            <object-id xmlns:xlink="http://www.w3.org/1999/xlink" content-type="zoobank" xlink:type="simple">http://zoobank.org/DBB82038-0DCD-48E0-AADB-FE66C31B1A7A</object-id>
          </tp:taxon-name><tp:taxon-status xmlns:xlink="http://www.w3.org/1999/xlink" xlink:type="simple">sp. n.</tp:taxon-status><xref ref-type="fig" rid="F5">Figs 5</xref><xref ref-type="fig" rid="F6">, 6</xref><xref ref-type="fig" rid="F7">, 7</xref></tp:nomenclature><tp:treatment-sec sec-type="Holotype" id="SECID0E1EAE"><title>Holotype.</title><p>KIZ 14102911, an adult male, collected at 21:10 on 30 June 2014 by Hong Hui from Nabang (<named-content xmlns:xlink="http://www.w3.org/1999/xlink" content-type="dwc:verbatimCoordinates" xlink:type="simple"><named-content content-type="geo-json" specific-use="{&#34;type&#34;:&#34;Point&#34;,&#34;coordinates&#34;:[97.574453,24.770008]}" id="NCID0EDFAE" xlink:type="simple">24°46'12.03"N, 97°34’28.03"E</named-content></named-content>, 354 m elevation; Fig. <xref ref-type="fig" rid="F2">2</xref>), Yingjiang County, Dehong Autonomous Prefecture, Yunnan, China.</p></tp:treatment-sec><tp:treatment-sec sec-type="Paratype" id="SECID0EMFAE"><title>Paratype.</title><p>Eight adult males: KIZ 14102901 and KIZ 14102902 collected at 20:40 on 10 July 2014 by Hong Hui from Dengga Village (<named-content xmlns:xlink="http://www.w3.org/1999/xlink" content-type="dwc:verbatimCoordinates" xlink:type="simple"><named-content content-type="geo-json" specific-use="{&#34;type&#34;:&#34;Point&#34;,&#34;coordinates&#34;:[97.586953,23.989181]}" id="NCID0EVFAE" xlink:type="simple">23°59'21.05"N, 97°35'13.03"E</named-content></named-content>, 868 m elevation; Fig. <xref ref-type="fig" rid="F2">2</xref>), Longdao Township, Ruili City, Dehong Autonomous Prefecture, Yunnan, China; KIZ 14102904–14102906 collected at 21:10 on 9 July 2014 by Hong Hui from Nanjingli Village (<named-content xmlns:xlink="http://www.w3.org/1999/xlink" content-type="dwc:verbatimCoordinates" xlink:type="simple"><named-content content-type="geo-json" specific-use="{&#34;type&#34;:&#34;Point&#34;,&#34;coordinates&#34;:[97.841686,24.097797]}" id="NCID0EBGAE" xlink:type="simple">24°05'52.07"N, 97°50'30.07"E</named-content></named-content>; 1366 m elevation; Fig. <xref ref-type="fig" rid="F2">2</xref>), Ruili City, Dehong Autonomous Prefecture, Yunnan, China, and KIZ 14102908, KIZ 14102912, and KIZ 14102913 collected at 21:10 on 30 June 2014 by Hong Hui from the type locality.</p></tp:treatment-sec><tp:treatment-sec sec-type="etymology" id="SECID0EKGAE"><title>Etymology.</title><p>The species name is dedicated to Professor Datong Yang from Kunming Institute of Zoology, Chinese Academy of Sciences for his outstanding contribution to herptofauna research of Yunnan, China.</p></tp:treatment-sec><tp:treatment-sec sec-type="diagnosis" id="SECID0EPGAE"><title>Diagnosis.</title><p>The new tree frog species is assigned to the genus <italic><tp:taxon-name><tp:taxon-name-part taxon-name-part-type="genus" reg="Kurixalus">Kurixalus</tp:taxon-name-part></tp:taxon-name></italic> based on a combination of the following characters: tips of digits enlarged to discs, bearing circum-marginal grooves; small body size (<abbrev xmlns:xlink="http://www.w3.org/1999/xlink" xlink:title="snout-vent length" id="ABBRID0E3GAE" xlink:type="simple">SVL</abbrev> range of 31.6–34.7 mm in adult males; Table <xref ref-type="table" rid="T1">1</xref>); finger webbing poorly developed and toe webbing moderately developed; serrated dermal fringes along outer edge of forearm and tarsus; an inverted triangular-shaped dark brown mark between eyes; dorsal brown “) (” saddle-shaped marking; and coarse dorsal and lateral surfaces with small, irregular tubercles (<xref ref-type="bibr" rid="B17">Nguyen et al. 2014a</xref>, <xref ref-type="bibr" rid="B18">Nguyen et al. 2014b</xref>, <xref ref-type="bibr" rid="B25">Yu et al. 2017b</xref>). Our previous molecular study placed the new species in <italic><tp:taxon-name><tp:taxon-name-part taxon-name-part-type="genus" reg="Kurixalus">Kurixalus</tp:taxon-name-part></tp:taxon-name></italic> with other known congeners (<xref ref-type="bibr" rid="B24">Yu et al. 2017a</xref>).</p><p>
            <italic><tp:taxon-name><tp:taxon-name-part taxon-name-part-type="genus" reg="Kurixalus">Kurixalus</tp:taxon-name-part> <tp:taxon-name-part taxon-name-part-type="species" reg="yangi">yangi</tp:taxon-name-part></tp:taxon-name></italic> sp. n. can be distinguished from its congeners by a combination of the following characters: male body size larger than 30 mm; smaller ratio of head length to body size; curved canthus rostralis; weak nuptial pads; brown dorsal color; absence of large dark spots on upper-middle abdomen; presence of vomerine teeth; gold brown iris; single internal vocal sac; serrated dermal fringes along outer edge of limbs; granular throat and chest; interorbital space longer than upper eyelid; rudimentary web between fingers; and presence of supernumerary tubercles and thenar tubercle.</p><fig id="F5" position="float" orientation="portrait"><label>Figure 5.</label><caption><p>Dorsal (<bold>A</bold>) and ventral (<bold>B</bold>) views of the holotype of <italic><tp:taxon-name><tp:taxon-name-part taxon-name-part-type="genus" reg="Kurixalus">Kurixalus</tp:taxon-name-part> <tp:taxon-name-part taxon-name-part-type="species" reg="yangi">yangi</tp:taxon-name-part></tp:taxon-name></italic> sp. n. in preservative.</p></caption><graphic xmlns:xlink="http://www.w3.org/1999/xlink" xlink:href="zookeys-770-211-g005.jpg" position="float" orientation="portrait" xlink:type="simple" id="oo_214892.jpg"/></fig><fig id="F6" position="float" orientation="portrait"><label>Figure 6.</label><caption><p>Ventral view of hand (<bold>A</bold>) and foot (<bold>B</bold>) of the holotype of <italic><tp:taxon-name><tp:taxon-name-part taxon-name-part-type="genus" reg="Kurixalus">Kurixalus</tp:taxon-name-part> <tp:taxon-name-part taxon-name-part-type="species" reg="yangi">yangi</tp:taxon-name-part></tp:taxon-name></italic> sp. n. in preservative.</p></caption><graphic xmlns:xlink="http://www.w3.org/1999/xlink" xlink:href="zookeys-770-211-g006.jpg" position="float" orientation="portrait" xlink:type="simple" id="oo_214893.jpg"/></fig><fig id="F7" position="float" orientation="portrait"><label>Figure 7.</label><caption><p>lateral-dorsal (<bold>A</bold>) and ventral (<bold>B</bold>) views of the holotype of <italic><tp:taxon-name><tp:taxon-name-part taxon-name-part-type="genus" reg="Kurixalus">Kurixalus</tp:taxon-name-part> <tp:taxon-name-part taxon-name-part-type="species" reg="yangi">yangi</tp:taxon-name-part></tp:taxon-name></italic> sp. n. in life.</p></caption><graphic xmlns:xlink="http://www.w3.org/1999/xlink" xlink:href="zookeys-770-211-g007.jpg" position="float" orientation="portrait" xlink:type="simple" id="oo_214894.jpg"/></fig></tp:treatment-sec><tp:treatment-sec sec-type="description" id="SECID0E3KAE"><title>Description of holotype.</title><p>A small rhacophorid; <abbrev xmlns:xlink="http://www.w3.org/1999/xlink" xlink:title="head length" id="ABBRID0ECLAE" xlink:type="simple">HL</abbrev> shorter than <abbrev xmlns:xlink="http://www.w3.org/1999/xlink" xlink:title="head width" id="ABBRID0EGLAE" xlink:type="simple">HW</abbrev>; snout pointed, no dermal prominence on tip, projecting beyond margin of lower jaw in ventral view; canthus rostralis blunt and curved; lore region oblique, slightly concave; nostril oval, slightly protuberant, closer to tip of snout than eye; <abbrev xmlns:xlink="http://www.w3.org/1999/xlink" xlink:title="internarial distance" id="ABBRID0EKLAE" xlink:type="simple">IND</abbrev> slightly narrower than <abbrev xmlns:xlink="http://www.w3.org/1999/xlink" xlink:title="interorbital distance" id="ABBRID0EOLAE" xlink:type="simple">IOD</abbrev>; pineal spot absent; pupil oval, horizontal; tympanum distinct, rounded, slightly less than half <abbrev xmlns:xlink="http://www.w3.org/1999/xlink" xlink:title="eye diameter" id="ABBRID0ESLAE" xlink:type="simple">ED</abbrev>; supratympanic fold distinct, curving from posterior edge of eye to insertion of arm; vomerine teeth in two oblique patches, touching inner front edges of oval choanae; tongue notched posteriorly; single internal vocal sac.</p><p>Relative length of fingers is I &lt; II &lt; IV &lt; III. Tips of all four fingers expanded into discs with circum-marginal and transverse ventral grooves; relative width of discs is I &lt; II &lt; IV &lt; III; nuptial pad present on first finger; fingers weakly webbed at base; lateral fringes on free edges of all fingers; subarticular tubercles prominent and rounded, formula 1, 2, 2, 1; supranumerary tubercles present; two metacarpal tubercles present; series of white tubercles forming serrated fringe along outer edge of forearm.</p><p>Heels overlapping when legs at right angle to body; relative length of toes is I &lt; II &lt; III &lt; V &lt; IV; tips of toes expanded into discs with circum-marginal and transverse ventral grooves; toe discs smaller than finger discs; relative size of discs is I &lt; II &lt; III &lt; V &lt; IV; webbing moderate on all toes, webbing formula is I1.5–2II1–2III1–2IV2–1V following <xref ref-type="bibr" rid="B16">Myers and Duellman (1982)</xref>; subarticular tubercles prominent and rounded, formula 1, 1, 2, 3, 2; supernumerary tubercles present; inner metatarsal tubercle distinct, oval; outer metatarsal tubercle absent; series of tubercles forming serrated dermal fringe along outer edge of tarsus and fifth toe.</p><p>Numerous small to large tubercles scattered on top of head, upper eyelids, dorsum, and flanks; patch of white tubercles below vent; white tubercles on tibiotarsal articulation; throat and chest finely granulated and abdomen coarsely granulated; dorsal surface of limbs smooth with tuberculs and ventral surface of thighs granulated.</p></tp:treatment-sec><tp:treatment-sec sec-type="Color of holotype in life" id="SECID0E5LAE"><title>Color of holotype in life.</title><p>Iris golden brown; dorsal surface brown, mottled with green patches and a dark brown saddle-shaped mark on dorsum behind eye; a dark brown inverted triangular-shaped mark between eyes, posterior of which extends to and touches the saddle-shaped mark; lateral head and tympanic region brown, mottled with green patches below canthus and dark brown spots on edge of upper jaw; flank light yellow, mottled with green and brown patches; limbs dorsally brown with three clear dark brown bands, mottled with green; palm of hand light red; rear, anterior, and venter of thigh red; inner side of tarsus and foot red; chest and abdomen white, fringed with yellow and mottled with small brown spots; chin clouded with dark brown and mottled with yellow patches.</p></tp:treatment-sec><tp:treatment-sec sec-type="Color of holotype in preservative" id="SECID0EDMAE"><title>Color of holotype in preservative.</title><p>In preservative, green, yellow, and red faded. Dorsal ground color brown, pattern same as in life. Flank white with brown patches; margin of lower jaw clouded with dark brown; chin, chest, and abdomen white with scattered brown spots; palm of hand dirty white; anterior, posterior, and venter of thigh dirty white, with many fine brown speckling scattered on venter of thigh; inner side of tarsus and foot dirty white.</p></tp:treatment-sec><tp:treatment-sec sec-type="variation" id="SECID0EIMAE"><title>Variations.</title><p>Because the holotype and paratypes of the new species are all male, sexual dimorphism could not be determined. <abbrev xmlns:xlink="http://www.w3.org/1999/xlink" xlink:title="internarial distance" id="ABBRID0EOMAE" xlink:type="simple">IND</abbrev> is smaller than <abbrev xmlns:xlink="http://www.w3.org/1999/xlink" xlink:title="interorbital distance" id="ABBRID0ESMAE" xlink:type="simple">IOD</abbrev> in holotype and most paratypes, but <abbrev xmlns:xlink="http://www.w3.org/1999/xlink" xlink:title="internarial distance" id="ABBRID0EWMAE" xlink:type="simple">IND</abbrev> is larger than <abbrev xmlns:xlink="http://www.w3.org/1999/xlink" xlink:title="interorbital distance" id="ABBRID0E1MAE" xlink:type="simple">IOD</abbrev> in paratype KIZ 14102913 (Table <xref ref-type="table" rid="T1">1</xref>). In addition, <abbrev xmlns:xlink="http://www.w3.org/1999/xlink" xlink:title="interorbital distance" id="ABBRID0ECNAE" xlink:type="simple">IOD</abbrev> is larger than <abbrev xmlns:xlink="http://www.w3.org/1999/xlink" xlink:title="upper eyelid width" id="ABBRID0EGNAE" xlink:type="simple">UEW</abbrev> in holotype and most paratypes, but <abbrev xmlns:xlink="http://www.w3.org/1999/xlink" xlink:title="interorbital distance" id="ABBRID0EKNAE" xlink:type="simple">IOD</abbrev> is smaller than <abbrev xmlns:xlink="http://www.w3.org/1999/xlink" xlink:title="upper eyelid width" id="ABBRID0EONAE" xlink:type="simple">UEW</abbrev> in paratypes KIZ 14102912 and KIZ 14102913 (Table <xref ref-type="table" rid="T1">1</xref>). Additionally, color pattern of paratype KIZ 14102912 also differs from other specimens in that its chin has much less spotting.</p></tp:treatment-sec><tp:treatment-sec sec-type="distribution" id="SECID0EWNAE"><title>Distribution and natural history.</title><p>The new species is known from border region with northern Myanmar in western Yunnan, China (Fig. <xref ref-type="fig" rid="F2">2</xref>) and northern Myanmar according to <xref ref-type="bibr" rid="B24">Yu et al. (2017a)</xref>. At the type locality, the new species was found calling on leaves of bushes adjacent to a road at night (Fig. <xref ref-type="fig" rid="F8">8</xref>). Specimens from the other two sites were found calling on broad leaves at the edge of an evergreen forest. Tadpoles, eggs and females were not found.</p><fig id="F8" position="float" orientation="portrait"><label>Figure 8.</label><caption><p>Habitat of <italic><tp:taxon-name><tp:taxon-name-part taxon-name-part-type="genus" reg="Kurixalus">Kurixalus</tp:taxon-name-part> <tp:taxon-name-part taxon-name-part-type="species" reg="yangi">yangi</tp:taxon-name-part></tp:taxon-name></italic> sp. n. at the type locality.</p></caption><graphic xmlns:xlink="http://www.w3.org/1999/xlink" xlink:href="zookeys-770-211-g008.jpg" position="float" orientation="portrait" xlink:type="simple" id="oo_214895.jpg"/></fig></tp:treatment-sec><tp:treatment-sec sec-type="comparisons" id="SECID0EAPAE"><title>Comparisons.</title><p>The new species, <italic><tp:taxon-name><tp:taxon-name-part taxon-name-part-type="genus" reg="Kurixalus">Kurixalus</tp:taxon-name-part> <tp:taxon-name-part taxon-name-part-type="species" reg="yangi">yangi</tp:taxon-name-part></tp:taxon-name></italic> sp. n., is genetically closer to <italic><tp:taxon-name><tp:taxon-name-part taxon-name-part-type="genus" reg="Kurixalus">K.</tp:taxon-name-part> <tp:taxon-name-part taxon-name-part-type="species" reg="naso">naso</tp:taxon-name-part></tp:taxon-name></italic> than to other known members of <italic><tp:taxon-name><tp:taxon-name-part taxon-name-part-type="genus" reg="Kurixalus">Kurixalus</tp:taxon-name-part></tp:taxon-name></italic> according to our previous work (<xref ref-type="bibr" rid="B24">Yu et al. 2017a</xref>), but morphologically it can be separated from <italic><tp:taxon-name><tp:taxon-name-part taxon-name-part-type="genus" reg="Kurixalus">K.</tp:taxon-name-part> <tp:taxon-name-part taxon-name-part-type="species" reg="naso">naso</tp:taxon-name-part></tp:taxon-name></italic> by having smaller ratios of head, snout, <abbrev xmlns:xlink="http://www.w3.org/1999/xlink" xlink:title="internarial distance" id="ABBRID0ESQAE" xlink:type="simple">IND</abbrev>, <abbrev xmlns:xlink="http://www.w3.org/1999/xlink" xlink:title="upper eyelid width" id="ABBRID0EWQAE" xlink:type="simple">UEW</abbrev>, and limbs divided by <abbrev xmlns:xlink="http://www.w3.org/1999/xlink" xlink:title="snout-vent length" id="ABBRID0E1QAE" xlink:type="simple">SVL</abbrev> (Table <xref ref-type="table" rid="T2">2</xref> and Fig. <xref ref-type="fig" rid="F3">3</xref>). The smaller <abbrev xmlns:xlink="http://www.w3.org/1999/xlink" xlink:title="internarial distance" id="ABBRID0EGRAE" xlink:type="simple">IND</abbrev> and <abbrev xmlns:xlink="http://www.w3.org/1999/xlink" xlink:title="upper eyelid width" id="ABBRID0EKRAE" xlink:type="simple">UEW</abbrev> ratios in the new species can be observed when comparing these distances with the <abbrev xmlns:xlink="http://www.w3.org/1999/xlink" xlink:title="interorbital distance" id="ABBRID0EORAE" xlink:type="simple">IOD</abbrev>, which is generally larger in the new species but smaller in <italic><tp:taxon-name><tp:taxon-name-part taxon-name-part-type="genus" reg="Kurixalus">K.</tp:taxon-name-part> <tp:taxon-name-part taxon-name-part-type="species" reg="naso">naso</tp:taxon-name-part></tp:taxon-name></italic> (Table <xref ref-type="table" rid="T1">1</xref>).</p><p>Currently, three <italic><tp:taxon-name><tp:taxon-name-part taxon-name-part-type="genus" reg="Kurixalus">Kurixalus</tp:taxon-name-part></tp:taxon-name></italic> species (<italic><tp:taxon-name><tp:taxon-name-part taxon-name-part-type="genus" reg="Kurixalus">K.</tp:taxon-name-part> <tp:taxon-name-part taxon-name-part-type="species" reg="odontotarsus">odontotarsus</tp:taxon-name-part></tp:taxon-name></italic>, <italic><tp:taxon-name><tp:taxon-name-part taxon-name-part-type="genus" reg="Kurixalus">K.</tp:taxon-name-part> <tp:taxon-name-part taxon-name-part-type="species" reg="hainanus">hainanus</tp:taxon-name-part></tp:taxon-name></italic>, and <italic><tp:taxon-name><tp:taxon-name-part taxon-name-part-type="genus" reg="Kurixalus">K.</tp:taxon-name-part> <tp:taxon-name-part taxon-name-part-type="species" reg="lenquanensis">lenquanensis</tp:taxon-name-part></tp:taxon-name></italic> Yu, Wang, Hou, Rao, &amp; Yang, 2017) are recognized in Yunnan, China (<xref ref-type="bibr" rid="B24">Yu et al. 2017a</xref>, <xref ref-type="bibr" rid="B25">Yu et al. 2017b</xref>). The new species differs from <italic><tp:taxon-name><tp:taxon-name-part taxon-name-part-type="genus" reg="Kurixalus">K.</tp:taxon-name-part> <tp:taxon-name-part taxon-name-part-type="species" reg="odontotarsus">odontotarsus</tp:taxon-name-part></tp:taxon-name></italic> and <italic><tp:taxon-name><tp:taxon-name-part taxon-name-part-type="genus" reg="Kurixalus">K.</tp:taxon-name-part> <tp:taxon-name-part taxon-name-part-type="species" reg="hainanus">hainanus</tp:taxon-name-part></tp:taxon-name></italic> by having smaller ratio of head length to body size and no large dark spots on abdomen (versus larger ratio of head length to body size and large dark spots on entire abdomen; Figs <xref ref-type="fig" rid="F4">4</xref>, <xref ref-type="fig" rid="F9">9</xref>) and from <italic><tp:taxon-name><tp:taxon-name-part taxon-name-part-type="genus" reg="Kurixalus">K.</tp:taxon-name-part> <tp:taxon-name-part taxon-name-part-type="species" reg="lenquanensis">lenquanensis</tp:taxon-name-part></tp:taxon-name></italic> by larger body size (<abbrev xmlns:xlink="http://www.w3.org/1999/xlink" xlink:title="snout-vent length" id="ABBRID0E3UAE" xlink:type="simple">SVL</abbrev> of 31.6–34.7 mm in adult males), more pointed snout, and presence of green coloration on dorsal surface and lateral side of head and body (versus smaller body size [<abbrev xmlns:xlink="http://www.w3.org/1999/xlink" xlink:title="snout-vent length" id="ABBRID0EAVAE" xlink:type="simple">SVL</abbrev> of adult males less than 30 mm], somewhat rounded snout, and absence of green coloration on dorsum; Fig. <xref ref-type="fig" rid="F9">9</xref>, <xref ref-type="bibr" rid="B25">Yu et al. 2017b</xref>).</p><fig id="F9" position="float" orientation="portrait"><label>Figure 9.</label><caption><p>Ventral views of <bold>A</bold> <italic><tp:taxon-name><tp:taxon-name-part taxon-name-part-type="genus" reg="Kurixalus">Kurixalus</tp:taxon-name-part> <tp:taxon-name-part taxon-name-part-type="species" reg="odontotarsus">odontotarsus</tp:taxon-name-part></tp:taxon-name></italic> (KIZ 180019Y) <bold>B</bold> <italic><tp:taxon-name><tp:taxon-name-part taxon-name-part-type="genus" reg="Kurixalus">Kurixalus</tp:taxon-name-part> <tp:taxon-name-part taxon-name-part-type="species" reg="hainanus">hainanus</tp:taxon-name-part></tp:taxon-name></italic> (KIZ 180007R), and <bold>C</bold> <italic><tp:taxon-name><tp:taxon-name-part taxon-name-part-type="genus" reg="Kurixalus">Kurixalus</tp:taxon-name-part> <tp:taxon-name-part taxon-name-part-type="species" reg="lenquanensis">lenquanensis</tp:taxon-name-part></tp:taxon-name></italic> (KIZ 170184Y; from <xref ref-type="bibr" rid="B25">Yu et al. 2017b</xref>).</p></caption><graphic xmlns:xlink="http://www.w3.org/1999/xlink" xlink:href="zookeys-770-211-g009.jpg" position="float" orientation="portrait" xlink:type="simple" id="oo_214896.jpg"/></fig><p>The new species is distinguished from <italic><tp:taxon-name><tp:taxon-name-part taxon-name-part-type="genus" reg="Kurixalus">Kurixalus</tp:taxon-name-part> <tp:taxon-name-part taxon-name-part-type="species" reg="idiootocus">idiootocus</tp:taxon-name-part></tp:taxon-name></italic> (Kuramoto &amp; Wang, 1987) by larger body size, absence of a pair of symmetrical large dark patches on chest, and single internal vocal sac (versus smaller body size [<abbrev xmlns:xlink="http://www.w3.org/1999/xlink" xlink:title="snout-vent length" id="ABBRID0ERXAE" xlink:type="simple">SVL</abbrev> of adult males less than 30 mm], presence of a pair of symmetrical large dark patches on chest, and single external vocal sac; <xref ref-type="bibr" rid="B24">Yu et al. 2017a</xref>); from <italic><tp:taxon-name><tp:taxon-name-part taxon-name-part-type="genus" reg="Kurixalus">Kurixalus</tp:taxon-name-part> <tp:taxon-name-part taxon-name-part-type="species" reg="berylliniris">berylliniris</tp:taxon-name-part></tp:taxon-name></italic> Wu, Huang, Tsai, Li, Jhang, &amp; Wu, 2016 by gold brown irises, weak nuptial pads, and coarsely granular abdomen (versus emerald to light green irises, greatly expanded nuptial pads, and smooth abdomen; <xref ref-type="bibr" rid="B22">Wu et al. 2016</xref>); from <italic><tp:taxon-name><tp:taxon-name-part taxon-name-part-type="genus" reg="Kurixalus">Kurixalus</tp:taxon-name-part> <tp:taxon-name-part taxon-name-part-type="species" reg="wangi">wangi</tp:taxon-name-part></tp:taxon-name></italic> Wu, Huang, Tsai, Li, Jhang, &amp; Wu, 2016 by larger body size, weak nuptial pads, and presence of supernumerary tubercles on foot (versus smaller body size [<abbrev xmlns:xlink="http://www.w3.org/1999/xlink" xlink:title="snout-vent length" id="ABBRID0ETYAE" xlink:type="simple">SVL</abbrev> of 28.6–31.6 mm in adult males], greatly expanded nuptial pads, and absence of supernumerary tubercles on foot; <xref ref-type="bibr" rid="B22">Wu et al. 2016</xref>); and from <italic><tp:taxon-name><tp:taxon-name-part taxon-name-part-type="genus" reg="Kurixalus">Kurixalus</tp:taxon-name-part> <tp:taxon-name-part taxon-name-part-type="species" reg="eiffingeri">eiffingeri</tp:taxon-name-part></tp:taxon-name></italic> (Boettger, 1895) by weak nuptial pads, oblique loreal region, and curved canthus rostralis (versus greatly expanded nuptial pads, vertical loreal region, and straight canthus rostralis; <xref ref-type="bibr" rid="B22">Wu et al. 2016</xref>).</p><p>In addition, <italic><tp:taxon-name><tp:taxon-name-part taxon-name-part-type="genus" reg="Kurixalus">Kurixalus</tp:taxon-name-part> <tp:taxon-name-part taxon-name-part-type="species" reg="yangi">yangi</tp:taxon-name-part></tp:taxon-name></italic> sp. n. differs from <italic><tp:taxon-name><tp:taxon-name-part taxon-name-part-type="genus" reg="Kurixalus">Kurixalus</tp:taxon-name-part> <tp:taxon-name-part taxon-name-part-type="species" reg="baliogaster">baliogaster</tp:taxon-name-part></tp:taxon-name></italic> (Inger, Orlv, &amp; Darevsky, 1999) by having serrated dermal fringes on limbs, tuberculate dorsum, tubercles on eyelids, and absence of large dark spots on venter (versus no serrated dermal fringes on limbs, dorsum smooth, tubercles on eyelids absent, and large dark spots scattered on entire venter; <xref ref-type="bibr" rid="B12">Inger et al. 1999</xref>); from <italic><tp:taxon-name><tp:taxon-name-part taxon-name-part-type="genus" reg="Kurixalus">Kurixalus</tp:taxon-name-part> <tp:taxon-name-part taxon-name-part-type="species" reg="banaensis">banaensis</tp:taxon-name-part></tp:taxon-name></italic> (Bourret, 1939) by having larger body size and vomerine teeth (versus smaller body size [<abbrev xmlns:xlink="http://www.w3.org/1999/xlink" xlink:title="snout-vent length" id="ABBRID0ER1AE" xlink:type="simple">SVL</abbrev> of 26.2–33.2 mm in adult males] and vomerine teeth absent; <xref ref-type="bibr" rid="B18">Nguyen et al. 2014b</xref>, <xref ref-type="bibr" rid="B3">Bossuyt and Dubois 2001</xref>); from <italic><tp:taxon-name><tp:taxon-name-part taxon-name-part-type="genus" reg="Kurixalus">Kurixalus</tp:taxon-name-part> <tp:taxon-name-part taxon-name-part-type="species" reg="viridescens">viridescens</tp:taxon-name-part></tp:taxon-name></italic> Nguyen, Matsui, &amp; Duc, 2014 by having brown dorsal color, dark markings on dorsum and limbs, and vomerine teeth (versus uniformly greenish dorsal color with no dark markings on dorsum and limbs, and vomerine teeth absent; <xref ref-type="bibr" rid="B17">Nguyen et al. 2014a</xref>); and from <italic><tp:taxon-name><tp:taxon-name-part taxon-name-part-type="genus" reg="Kurixalus">Kurixalus</tp:taxon-name-part> <tp:taxon-name-part taxon-name-part-type="species" reg="motokawai">motokawai</tp:taxon-name-part></tp:taxon-name></italic> Nguyen, Matsui, &amp; Eto, 2014 by having larger body size and vomerine teeth (versus smaller body size [<abbrev xmlns:xlink="http://www.w3.org/1999/xlink" xlink:title="snout-vent length" id="ABBRID0EX2AE" xlink:type="simple">SVL</abbrev> of 23.2–28.4 mm in adult males] and vomerine teeth absent; <xref ref-type="bibr" rid="B18">Nguyen et al. 2014b</xref>).</p><p>
            <italic><tp:taxon-name><tp:taxon-name-part taxon-name-part-type="genus" reg="Kurixalus">Kurixalus</tp:taxon-name-part> <tp:taxon-name-part taxon-name-part-type="species" reg="yangi">yangi</tp:taxon-name-part></tp:taxon-name></italic> sp. n. can be distinguished from <italic><tp:taxon-name><tp:taxon-name-part taxon-name-part-type="genus" reg="Kurixalus">Kurixalus</tp:taxon-name-part> <tp:taxon-name-part taxon-name-part-type="species" reg="ananjevae">ananjevae</tp:taxon-name-part></tp:taxon-name></italic> Matsui &amp; Orlov, 2004 by having vomerine teeth, serrated dermal fringes on limbs, and finely granular throat surface (versus vomerine teeth absent, serrated dermal fringes absent, and throat surface smooth; <xref ref-type="bibr" rid="B15">Matsui and Orlov 2004</xref>); from <italic><tp:taxon-name><tp:taxon-name-part taxon-name-part-type="genus" reg="Kurixalus">Kurixalus</tp:taxon-name-part> <tp:taxon-name-part taxon-name-part-type="species" reg="verrucosus">verrucosus</tp:taxon-name-part></tp:taxon-name></italic> (Boulenger, 1893) by granular throat and chest and interorbital space longer than upper eyelid (versus throat and chest smooth and interorbital space as broad as upper eyelid; <xref ref-type="bibr" rid="B4">Boulenger 1893</xref>); from <italic><tp:taxon-name><tp:taxon-name-part taxon-name-part-type="genus" reg="Kurixalus">K.</tp:taxon-name-part> <tp:taxon-name-part taxon-name-part-type="species" reg="bisacculus">bisacculus</tp:taxon-name-part></tp:taxon-name></italic> by having single internal vocal sac (versus paired external lateral vocal sacs; <xref ref-type="bibr" rid="B20">Taylor 1962</xref>); and from <italic><tp:taxon-name><tp:taxon-name-part taxon-name-part-type="genus" reg="Kurixalus">Kurixalus</tp:taxon-name-part> <tp:taxon-name-part taxon-name-part-type="species" reg="appendiculatus">appendiculatus</tp:taxon-name-part></tp:taxon-name></italic> (Günther, 1858) by having rudimentary web between fingers, supernumerary tubercles, and outer metacarpal tubercle (versus one third web between fingers, supernumerary tubercles absent, and outer metacarpal tubercle absent; <xref ref-type="bibr" rid="B11">Günther 1858</xref>, <xref ref-type="bibr" rid="B6">Brown and Alcala 1994</xref>).</p></tp:treatment-sec><tp:treatment-sec><!--Section generated to contain objects referenced in tp:taxon-treatment.--><fig id="F2" position="float" orientation="portrait"><label>Figure 2.</label><caption><p>Collection sites of <italic><tp:taxon-name><tp:taxon-name-part taxon-name-part-type="genus" reg="Kurixalus">Kurixalus</tp:taxon-name-part> <tp:taxon-name-part taxon-name-part-type="species" reg="yangi">yangi</tp:taxon-name-part></tp:taxon-name></italic> sp. n. from western Yunnan, China. Star indicates the type locality, triangle indicates Nanjingli Village, and circle indicates Dengga Village.</p></caption><graphic xmlns:xlink="http://www.w3.org/1999/xlink" xlink:href="zookeys-770-211-g002.jpg" position="float" orientation="portrait" xlink:type="simple" id="oo_214889.jpg"/></fig><table-wrap id="T1" position="float" orientation="portrait"><label>Table 1.</label><caption><p>Measurements of <italic><tp:taxon-name><tp:taxon-name-part taxon-name-part-type="genus" reg="Kurixalus">Kurixalus</tp:taxon-name-part> <tp:taxon-name-part taxon-name-part-type="species" reg="yangi">yangi</tp:taxon-name-part></tp:taxon-name></italic> sp. n. and <italic><tp:taxon-name><tp:taxon-name-part taxon-name-part-type="genus" reg="Kurixalus">Kurixalus</tp:taxon-name-part> <tp:taxon-name-part taxon-name-part-type="species" reg="naso">naso</tp:taxon-name-part></tp:taxon-name></italic>. Abbreviations defined in text.</p></caption><table id="TID0EU1AG" rules="all"><tbody><tr><th rowspan="1" colspan="1"/><th rowspan="1" colspan="1">Voucher no</th><th rowspan="1" colspan="1">
              <abbrev xmlns:xlink="http://www.w3.org/1999/xlink" xlink:title="snout-vent length" id="ABBRID0EGFAI" xlink:type="simple">SVL</abbrev>
            </th><th rowspan="1" colspan="1">
              <abbrev xmlns:xlink="http://www.w3.org/1999/xlink" xlink:title="head length" id="ABBRID0EOFAI" xlink:type="simple">HL</abbrev>
            </th><th rowspan="1" colspan="1">
              <abbrev xmlns:xlink="http://www.w3.org/1999/xlink" xlink:title="head width" id="ABBRID0EWFAI" xlink:type="simple">HW</abbrev>
            </th><th rowspan="1" colspan="1">
              <abbrev xmlns:xlink="http://www.w3.org/1999/xlink" xlink:title="snout length" id="ABBRID0E5FAI" xlink:type="simple">SL</abbrev>
            </th><th rowspan="1" colspan="1">
              <abbrev xmlns:xlink="http://www.w3.org/1999/xlink" xlink:title="internarial distance" id="ABBRID0EGGAI" xlink:type="simple">IND</abbrev>
            </th><th rowspan="1" colspan="1">
              <abbrev xmlns:xlink="http://www.w3.org/1999/xlink" xlink:title="interorbital distance" id="ABBRID0EOGAI" xlink:type="simple">IOD</abbrev>
            </th><th rowspan="1" colspan="1">
              <abbrev xmlns:xlink="http://www.w3.org/1999/xlink" xlink:title="upper eyelid width" id="ABBRID0EWGAI" xlink:type="simple">UEW</abbrev>
            </th><th rowspan="1" colspan="1">
              <abbrev xmlns:xlink="http://www.w3.org/1999/xlink" xlink:title="eye diameter" id="ABBRID0E5GAI" xlink:type="simple">ED</abbrev>
            </th><th rowspan="1" colspan="1">
              <abbrev xmlns:xlink="http://www.w3.org/1999/xlink" xlink:title="tympanum diameter" id="ABBRID0EGHAI" xlink:type="simple">TD</abbrev>
            </th><th rowspan="1" colspan="1">
              <abbrev xmlns:xlink="http://www.w3.org/1999/xlink" xlink:title="distance from nostril to eye" id="ABBRID0EOHAI" xlink:type="simple">DNE</abbrev>
            </th><th rowspan="1" colspan="1">
              <abbrev xmlns:xlink="http://www.w3.org/1999/xlink" xlink:title="forelimb length" id="ABBRID0EWHAI" xlink:type="simple">FLL</abbrev>
            </th><th rowspan="1" colspan="1">
              <abbrev xmlns:xlink="http://www.w3.org/1999/xlink" xlink:title="thigh length" id="ABBRID0E5HAI" xlink:type="simple">THL</abbrev>
            </th><th rowspan="1" colspan="1">
              <abbrev xmlns:xlink="http://www.w3.org/1999/xlink" xlink:title="tibia length" id="ABBRID0EGIAI" xlink:type="simple">TL</abbrev>
            </th><th rowspan="1" colspan="1">TFL</th><th rowspan="1" colspan="1">
              <abbrev xmlns:xlink="http://www.w3.org/1999/xlink" xlink:title="foot length" id="ABBRID0ERIAI" xlink:type="simple">FL</abbrev>
            </th></tr><tr><td rowspan="9" colspan="1">
              <italic><tp:taxon-name><tp:taxon-name-part taxon-name-part-type="genus" reg="Kurixalus">Kurixalus</tp:taxon-name-part> <tp:taxon-name-part taxon-name-part-type="species" reg="yangi">yangi</tp:taxon-name-part></tp:taxon-name></italic> sp. n.</td><td rowspan="1" colspan="1">KIZ 14102901</td><td rowspan="1" colspan="1">32.2</td><td rowspan="1" colspan="1">9.8</td><td rowspan="1" colspan="1">11.7</td><td rowspan="1" colspan="1">4.6</td><td rowspan="1" colspan="1">3.2</td><td rowspan="1" colspan="1">3.4</td><td rowspan="1" colspan="1">2.9</td><td rowspan="1" colspan="1">4.0</td><td rowspan="1" colspan="1">2.1</td><td rowspan="1" colspan="1">2.5</td><td rowspan="1" colspan="1">15.5</td><td rowspan="1" colspan="1">15.3</td><td rowspan="1" colspan="1">15.6</td><td rowspan="1" colspan="1">22.0</td><td rowspan="1" colspan="1">14.3</td></tr><tr><td rowspan="1" colspan="1">KIZ 14102902</td><td rowspan="1" colspan="1">33.4</td><td rowspan="1" colspan="1">10.2</td><td rowspan="1" colspan="1">11.9</td><td rowspan="1" colspan="1">4.9</td><td rowspan="1" colspan="1">3.2</td><td rowspan="1" colspan="1">3.4</td><td rowspan="1" colspan="1">2.9</td><td rowspan="1" colspan="1">3.9</td><td rowspan="1" colspan="1">2.3</td><td rowspan="1" colspan="1">2.6</td><td rowspan="1" colspan="1">16.5</td><td rowspan="1" colspan="1">15.9</td><td rowspan="1" colspan="1">16.8</td><td rowspan="1" colspan="1">23.3</td><td rowspan="1" colspan="1">15.1</td></tr><tr><td rowspan="1" colspan="1">KIZ 14102904</td><td rowspan="1" colspan="1">33.7</td><td rowspan="1" colspan="1">10.2</td><td rowspan="1" colspan="1">12.0</td><td rowspan="1" colspan="1">4.6</td><td rowspan="1" colspan="1">3.0</td><td rowspan="1" colspan="1">3.3</td><td rowspan="1" colspan="1">2.8</td><td rowspan="1" colspan="1">4.6</td><td rowspan="1" colspan="1">2.0</td><td rowspan="1" colspan="1">2.6</td><td rowspan="1" colspan="1">16.7</td><td rowspan="1" colspan="1">15.8</td><td rowspan="1" colspan="1">15.9</td><td rowspan="1" colspan="1">22.1</td><td rowspan="1" colspan="1">14.2</td></tr><tr><td rowspan="1" colspan="1">KIZ 14102905</td><td rowspan="1" colspan="1">34.7</td><td rowspan="1" colspan="1">10.7</td><td rowspan="1" colspan="1">12.7</td><td rowspan="1" colspan="1">5.0</td><td rowspan="1" colspan="1">3.2</td><td rowspan="1" colspan="1">3.5</td><td rowspan="1" colspan="1">3.3</td><td rowspan="1" colspan="1">4.6</td><td rowspan="1" colspan="1">2.6</td><td rowspan="1" colspan="1">2.4</td><td rowspan="1" colspan="1">16.5</td><td rowspan="1" colspan="1">15.9</td><td rowspan="1" colspan="1">16.7</td><td rowspan="1" colspan="1">23.1</td><td rowspan="1" colspan="1">14.5</td></tr><tr><td rowspan="1" colspan="1">KIZ 14102906</td><td rowspan="1" colspan="1">31.6</td><td rowspan="1" colspan="1">9.7</td><td rowspan="1" colspan="1">11.7</td><td rowspan="1" colspan="1">4.4</td><td rowspan="1" colspan="1">3.0</td><td rowspan="1" colspan="1">3.1</td><td rowspan="1" colspan="1">3.0</td><td rowspan="1" colspan="1">4.3</td><td rowspan="1" colspan="1">2.2</td><td rowspan="1" colspan="1">2.4</td><td rowspan="1" colspan="1">15.5</td><td rowspan="1" colspan="1">14.9</td><td rowspan="1" colspan="1">14.2</td><td rowspan="1" colspan="1">20.4</td><td rowspan="1" colspan="1">13.0</td></tr><tr><td rowspan="1" colspan="1">KIZ 14102908</td><td rowspan="1" colspan="1">34.0</td><td rowspan="1" colspan="1">9.7</td><td rowspan="1" colspan="1">12.2</td><td rowspan="1" colspan="1">4.7</td><td rowspan="1" colspan="1">3.3</td><td rowspan="1" colspan="1">3.4</td><td rowspan="1" colspan="1">2.6</td><td rowspan="1" colspan="1">4.5</td><td rowspan="1" colspan="1">2.0</td><td rowspan="1" colspan="1">2.4</td><td rowspan="1" colspan="1">16.7</td><td rowspan="1" colspan="1">16.4</td><td rowspan="1" colspan="1">16.6</td><td rowspan="1" colspan="1">22.9</td><td rowspan="1" colspan="1">15.3</td></tr><tr><td rowspan="1" colspan="1">KIZ 14102911</td><td rowspan="1" colspan="1">32.2</td><td rowspan="1" colspan="1">9.8</td><td rowspan="1" colspan="1">11.6</td><td rowspan="1" colspan="1">4.8</td><td rowspan="1" colspan="1">3.2</td><td rowspan="1" colspan="1">3.3</td><td rowspan="1" colspan="1">2.8</td><td rowspan="1" colspan="1">3.9</td><td rowspan="1" colspan="1">1.9</td><td rowspan="1" colspan="1">2.4</td><td rowspan="1" colspan="1">15.8</td><td rowspan="1" colspan="1">15.5</td><td rowspan="1" colspan="1">16.0</td><td rowspan="1" colspan="1">21.9</td><td rowspan="1" colspan="1">14.4</td></tr><tr><td rowspan="1" colspan="1">KIZ 14102912</td><td rowspan="1" colspan="1">33.3</td><td rowspan="1" colspan="1">9.9</td><td rowspan="1" colspan="1">12.1</td><td rowspan="1" colspan="1">4.8</td><td rowspan="1" colspan="1">3.1</td><td rowspan="1" colspan="1">3.1</td><td rowspan="1" colspan="1">3.3</td><td rowspan="1" colspan="1">4.4</td><td rowspan="1" colspan="1">2.0</td><td rowspan="1" colspan="1">2.5</td><td rowspan="1" colspan="1">16.7</td><td rowspan="1" colspan="1">16.2</td><td rowspan="1" colspan="1">16.4</td><td rowspan="1" colspan="1">21.8</td><td rowspan="1" colspan="1">14.7</td></tr><tr><td rowspan="1" colspan="1">KIZ 14102913</td><td rowspan="1" colspan="1">33.6</td><td rowspan="1" colspan="1">9.9</td><td rowspan="1" colspan="1">12.3</td><td rowspan="1" colspan="1">4.4</td><td rowspan="1" colspan="1">3.3</td><td rowspan="1" colspan="1">2.8</td><td rowspan="1" colspan="1">3.5</td><td rowspan="1" colspan="1">4.2</td><td rowspan="1" colspan="1">1.6</td><td rowspan="1" colspan="1">2.6</td><td rowspan="1" colspan="1">16.4</td><td rowspan="1" colspan="1">16.3</td><td rowspan="1" colspan="1">16.7</td><td rowspan="1" colspan="1">22.5</td><td rowspan="1" colspan="1">14.8</td></tr><tr><td rowspan="6" colspan="1">
              <italic><tp:taxon-name><tp:taxon-name-part taxon-name-part-type="genus" reg="Kurixalus">Kurixalus</tp:taxon-name-part> <tp:taxon-name-part taxon-name-part-type="species" reg="naso">naso</tp:taxon-name-part></tp:taxon-name></italic>
            </td><td rowspan="1" colspan="1">KIZ 180001R</td><td rowspan="1" colspan="1">31.6</td><td rowspan="1" colspan="1">10.3</td><td rowspan="1" colspan="1">11.3</td><td rowspan="1" colspan="1">5.0</td><td rowspan="1" colspan="1">3.3</td><td rowspan="1" colspan="1">3.2</td><td rowspan="1" colspan="1">3.4</td><td rowspan="1" colspan="1">4.3</td><td rowspan="1" colspan="1">1.6</td><td rowspan="1" colspan="1">2.1</td><td rowspan="1" colspan="1">15.9</td><td rowspan="1" colspan="1">16.1</td><td rowspan="1" colspan="1">16.0</td><td rowspan="1" colspan="1">21.7</td><td rowspan="1" colspan="1">13.9</td></tr><tr><td rowspan="1" colspan="1">KIZ 180002R</td><td rowspan="1" colspan="1">31.9</td><td rowspan="1" colspan="1">10.1</td><td rowspan="1" colspan="1">11.9</td><td rowspan="1" colspan="1">5.1</td><td rowspan="1" colspan="1">3.2</td><td rowspan="1" colspan="1">2.9</td><td rowspan="1" colspan="1">3.1</td><td rowspan="1" colspan="1">4.3</td><td rowspan="1" colspan="1">1.4</td><td rowspan="1" colspan="1">2.4</td><td rowspan="1" colspan="1">16.1</td><td rowspan="1" colspan="1">15.8</td><td rowspan="1" colspan="1">16.2</td><td rowspan="1" colspan="1">22.0</td><td rowspan="1" colspan="1">14.1</td></tr><tr><td rowspan="1" colspan="1">KIZ 180003R</td><td rowspan="1" colspan="1">32.5</td><td rowspan="1" colspan="1">11.1</td><td rowspan="1" colspan="1">12.0</td><td rowspan="1" colspan="1">5.3</td><td rowspan="1" colspan="1">3.7</td><td rowspan="1" colspan="1">3.2</td><td rowspan="1" colspan="1">3.7</td><td rowspan="1" colspan="1">4.7</td><td rowspan="1" colspan="1">2.1</td><td rowspan="1" colspan="1">2.5</td><td rowspan="1" colspan="1">17.7</td><td rowspan="1" colspan="1">16.5</td><td rowspan="1" colspan="1">16.5</td><td rowspan="1" colspan="1">23.2</td><td rowspan="1" colspan="1">15.4</td></tr><tr><td rowspan="1" colspan="1">KIZ 180004R</td><td rowspan="1" colspan="1">30.9</td><td rowspan="1" colspan="1">10.5</td><td rowspan="1" colspan="1">11.3</td><td rowspan="1" colspan="1">4.8</td><td rowspan="1" colspan="1">3.3</td><td rowspan="1" colspan="1">3.0</td><td rowspan="1" colspan="1">3.3</td><td rowspan="1" colspan="1">4.0</td><td rowspan="1" colspan="1">1.7</td><td rowspan="1" colspan="1">2.4</td><td rowspan="1" colspan="1">16.0</td><td rowspan="1" colspan="1">15.6</td><td rowspan="1" colspan="1">15.7</td><td rowspan="1" colspan="1">21.5</td><td rowspan="1" colspan="1">14.4</td></tr><tr><td rowspan="1" colspan="1">KIZ 180005R</td><td rowspan="1" colspan="1">31.4</td><td rowspan="1" colspan="1">10.5</td><td rowspan="1" colspan="1">11.3</td><td rowspan="1" colspan="1">5.1</td><td rowspan="1" colspan="1">3.4</td><td rowspan="1" colspan="1">3.1</td><td rowspan="1" colspan="1">3.3</td><td rowspan="1" colspan="1">4.3</td><td rowspan="1" colspan="1">1.8</td><td rowspan="1" colspan="1">2.3</td><td rowspan="1" colspan="1">16.1</td><td rowspan="1" colspan="1">16.1</td><td rowspan="1" colspan="1">16.2</td><td rowspan="1" colspan="1">21.8</td><td rowspan="1" colspan="1">13.9</td></tr><tr><td rowspan="1" colspan="1">KIZ 180006R</td><td rowspan="1" colspan="1">29.3</td><td rowspan="1" colspan="1">10.3</td><td rowspan="1" colspan="1">10.6</td><td rowspan="1" colspan="1">4.8</td><td rowspan="1" colspan="1">3.2</td><td rowspan="1" colspan="1">3.0</td><td rowspan="1" colspan="1">3.2</td><td rowspan="1" colspan="1">4.0</td><td rowspan="1" colspan="1">1.7</td><td rowspan="1" colspan="1">2.4</td><td rowspan="1" colspan="1">15.0</td><td rowspan="1" colspan="1">15.1</td><td rowspan="1" colspan="1">14.7</td><td rowspan="1" colspan="1">20.2</td><td rowspan="1" colspan="1">12.7</td></tr></tbody></table></table-wrap><table-wrap id="T2" position="float" orientation="portrait"><label>Table 2.</label><caption><p>Factor loadings of the first two principal components of 14 size-adjusted morphometric characteristics of males of <italic><tp:taxon-name><tp:taxon-name-part taxon-name-part-type="genus" reg="Kurixalus">Kurixalus</tp:taxon-name-part> <tp:taxon-name-part taxon-name-part-type="species" reg="yangi">yangi</tp:taxon-name-part></tp:taxon-name></italic> sp. n. and <italic><tp:taxon-name><tp:taxon-name-part taxon-name-part-type="genus" reg="Kurixalus">Kurixalus</tp:taxon-name-part> <tp:taxon-name-part taxon-name-part-type="species" reg="naso">naso</tp:taxon-name-part></tp:taxon-name></italic>. Absolute values of loading greater than 0.70 in boldface. Abbreviations defined in text.</p></caption><table id="TID0ER5BG" rules="all"><tbody><tr><th rowspan="1" colspan="1">Character</th><th rowspan="1" colspan="1">PC 1</th><th rowspan="1" colspan="1">PC 2</th></tr><tr><td rowspan="1" colspan="1">Eigenvalue</td><td rowspan="1" colspan="1">6.817</td><td rowspan="1" colspan="1">2.008</td></tr><tr><td rowspan="1" colspan="1">% variation</td><td rowspan="1" colspan="1">48.691</td><td rowspan="1" colspan="1">14.339</td></tr><tr><td rowspan="1" colspan="1">
              <abbrev xmlns:xlink="http://www.w3.org/1999/xlink" xlink:title="head length" id="ABBRID0EYCBI" xlink:type="simple">HL</abbrev>
            </td><td rowspan="1" colspan="1">
              <bold>0.866</bold>
            </td><td rowspan="1" colspan="1">0.000</td></tr><tr><td rowspan="1" colspan="1">
              <abbrev xmlns:xlink="http://www.w3.org/1999/xlink" xlink:title="head width" id="ABBRID0EKDBI" xlink:type="simple">HW</abbrev>
            </td><td rowspan="1" colspan="1">0.187</td><td rowspan="1" colspan="1">-<bold>0.706</bold></td></tr><tr><td rowspan="1" colspan="1">
              <abbrev xmlns:xlink="http://www.w3.org/1999/xlink" xlink:title="snout length" id="ABBRID0E2DBI" xlink:type="simple">SL</abbrev>
            </td><td rowspan="1" colspan="1">
              <bold>0.885</bold>
            </td><td rowspan="1" colspan="1">0.135</td></tr><tr><td rowspan="1" colspan="1">
              <abbrev xmlns:xlink="http://www.w3.org/1999/xlink" xlink:title="internarial distance" id="ABBRID0ENEBI" xlink:type="simple">IND</abbrev>
            </td><td rowspan="1" colspan="1">
              <bold>0.947</bold>
            </td><td rowspan="1" colspan="1">0.069</td></tr><tr><td rowspan="1" colspan="1">
              <abbrev xmlns:xlink="http://www.w3.org/1999/xlink" xlink:title="interorbital distance" id="ABBRID0E6EBI" xlink:type="simple">IOD</abbrev>
            </td><td rowspan="1" colspan="1">0.001</td><td rowspan="1" colspan="1">
              <bold>0.776</bold>
            </td></tr><tr><td rowspan="1" colspan="1">
              <abbrev xmlns:xlink="http://www.w3.org/1999/xlink" xlink:title="upper eyelid width" id="ABBRID0ERFBI" xlink:type="simple">UEW</abbrev>
            </td><td rowspan="1" colspan="1">
              <bold>0.783</bold>
            </td><td rowspan="1" colspan="1">-0.384</td></tr><tr><td rowspan="1" colspan="1">
              <abbrev xmlns:xlink="http://www.w3.org/1999/xlink" xlink:title="eye diameter" id="ABBRID0EDGBI" xlink:type="simple">ED</abbrev>
            </td><td rowspan="1" colspan="1">0.423</td><td rowspan="1" colspan="1">-0.486</td></tr><tr><td rowspan="1" colspan="1">
              <abbrev xmlns:xlink="http://www.w3.org/1999/xlink" xlink:title="tympanum diameter" id="ABBRID0ESGBI" xlink:type="simple">TD</abbrev>
            </td><td rowspan="1" colspan="1">-0.388</td><td rowspan="1" colspan="1">0.367</td></tr><tr><td rowspan="1" colspan="1">
              <abbrev xmlns:xlink="http://www.w3.org/1999/xlink" xlink:title="distance from nostril to eye" id="ABBRID0EBHBI" xlink:type="simple">DNE</abbrev>
            </td><td rowspan="1" colspan="1">0.182</td><td rowspan="1" colspan="1">-0.094</td></tr><tr><td rowspan="1" colspan="1">
              <abbrev xmlns:xlink="http://www.w3.org/1999/xlink" xlink:title="forelimb length" id="ABBRID0EQHBI" xlink:type="simple">FLL</abbrev>
            </td><td rowspan="1" colspan="1">
              <bold>0.882</bold>
            </td><td rowspan="1" colspan="1">-0.111</td></tr><tr><td rowspan="1" colspan="1">
              <abbrev xmlns:xlink="http://www.w3.org/1999/xlink" xlink:title="thigh length" id="ABBRID0ECIBI" xlink:type="simple">THL</abbrev>
            </td><td rowspan="1" colspan="1">
              <bold>0.927</bold>
            </td><td rowspan="1" colspan="1">-0.050</td></tr><tr><td rowspan="1" colspan="1">
              <abbrev xmlns:xlink="http://www.w3.org/1999/xlink" xlink:title="tibia length" id="ABBRID0EUIBI" xlink:type="simple">TL</abbrev>
            </td><td rowspan="1" colspan="1">
              <bold>0.788</bold>
            </td><td rowspan="1" colspan="1">0.251</td></tr><tr><td rowspan="1" colspan="1">FTL</td><td rowspan="1" colspan="1">
              <bold>0.827</bold>
            </td><td rowspan="1" colspan="1">0.413</td></tr><tr><td rowspan="1" colspan="1">
              <abbrev xmlns:xlink="http://www.w3.org/1999/xlink" xlink:title="foot length" id="ABBRID0ETJBI" xlink:type="simple">FL</abbrev>
            </td><td rowspan="1" colspan="1">0.658</td><td rowspan="1" colspan="1">0.330</td></tr></tbody></table></table-wrap><fig id="F3" position="float" orientation="portrait"><label>Figure 3.</label><caption><p>Scatterplot of principal components 1 and 2 of size-adjusted morphometric data for males of <italic><tp:taxon-name><tp:taxon-name-part taxon-name-part-type="genus" reg="Kurixalus">Kurixalus</tp:taxon-name-part> <tp:taxon-name-part taxon-name-part-type="species" reg="yangi">yangi</tp:taxon-name-part></tp:taxon-name></italic> sp. n and <italic><tp:taxon-name><tp:taxon-name-part taxon-name-part-type="genus" reg="Kurixalus">Kurixalus</tp:taxon-name-part> <tp:taxon-name-part taxon-name-part-type="species" reg="naso">naso</tp:taxon-name-part></tp:taxon-name></italic>.</p></caption><graphic xmlns:xlink="http://www.w3.org/1999/xlink" xlink:href="zookeys-770-211-g003.jpg" position="float" orientation="portrait" xlink:type="simple" id="oo_214890.jpg"/></fig><fig id="F4" position="float" orientation="portrait"><label>Figure 4.</label><caption><p>Scatterplot of ratio of head length against snout-vent length for males of <italic><tp:taxon-name><tp:taxon-name-part taxon-name-part-type="genus" reg="Kurixalus">Kurixalus</tp:taxon-name-part> <tp:taxon-name-part taxon-name-part-type="species" reg="yangi">yangi</tp:taxon-name-part></tp:taxon-name></italic> sp. n., <italic><tp:taxon-name><tp:taxon-name-part taxon-name-part-type="genus" reg="Kurixalus">Kurixalus</tp:taxon-name-part> <tp:taxon-name-part taxon-name-part-type="species" reg="hainanus">hainanus</tp:taxon-name-part></tp:taxon-name></italic>, and <italic><tp:taxon-name><tp:taxon-name-part taxon-name-part-type="genus" reg="Kurixalus">Kurixalus</tp:taxon-name-part> <tp:taxon-name-part taxon-name-part-type="species" reg="odontotarsus">odontotarsus</tp:taxon-name-part></tp:taxon-name></italic>.</p></caption><graphic xmlns:xlink="http://www.w3.org/1999/xlink" xlink:href="zookeys-770-211-g004.jpg" position="float" orientation="portrait" xlink:type="simple" id="oo_214891.jpg"/></fig></tp:treatment-sec><ref-list><ref id="B17"><mixed-citation xmlns:xlink="http://www.w3.org/1999/xlink" xlink:type="simple">
          <person-group><name name-style="western"><surname>Nguyen</surname><given-names>TT</given-names></name><name name-style="western"><surname>Matsui</surname><given-names>M</given-names></name><name name-style="western"><surname>Duc</surname><given-names>HH</given-names></name></person-group> (<year>2014a</year>) <article-title>A new tree frog of the genus <italic><tp:taxon-name><tp:taxon-name-part taxon-name-part-type="genus">Kurixalus</tp:taxon-name-part></tp:taxon-name></italic> (<tp:taxon-name><tp:taxon-name-part taxon-name-part-type="order">Anura</tp:taxon-name-part></tp:taxon-name>: <tp:taxon-name><tp:taxon-name-part taxon-name-part-type="family">Rhacophoridae</tp:taxon-name-part></tp:taxon-name>) from Vietnam.</article-title> <source>Current Herpetology</source> <volume>33</volume>: <fpage>101</fpage>–<lpage>111</lpage>. <ext-link xlink:type="simple" ext-link-type="doi" xlink:href="10.5358/hsj.33.101">https://doi.org/10.5358/hsj.33.101</ext-link></mixed-citation></ref><ref id="B18"><mixed-citation xmlns:xlink="http://www.w3.org/1999/xlink" xlink:type="simple">
          <person-group><name name-style="western"><surname>Nguyen</surname><given-names>TT</given-names></name><name name-style="western"><surname>Matsui</surname><given-names>M</given-names></name><name name-style="western"><surname>Eto</surname><given-names>K</given-names></name></person-group> (<year>2014b</year>) <article-title>A new cryptic tree frog species allied to <italic><tp:taxon-name><tp:taxon-name-part taxon-name-part-type="genus">Kurixalus</tp:taxon-name-part> <tp:taxon-name-part taxon-name-part-type="species">banaensis</tp:taxon-name-part></tp:taxon-name></italic> (<tp:taxon-name><tp:taxon-name-part taxon-name-part-type="order">Anura</tp:taxon-name-part></tp:taxon-name> : <tp:taxon-name><tp:taxon-name-part taxon-name-part-type="family">Rhacophoridae</tp:taxon-name-part></tp:taxon-name>) from Vietnam.</article-title> <source>Russian Journal of Herpetology</source> <volume>21</volume>: <fpage>295</fpage>–<lpage>302</lpage>.</mixed-citation></ref><ref id="B25"><mixed-citation xmlns:xlink="http://www.w3.org/1999/xlink" xlink:type="simple">
          <person-group><name name-style="western"><surname>Yu</surname><given-names>G</given-names></name><name name-style="western"><surname>Wang</surname><given-names>J</given-names></name><name name-style="western"><surname>Hou</surname><given-names>M</given-names></name><name name-style="western"><surname>Rao</surname><given-names>D</given-names></name><name name-style="western"><surname>Yang</surname><given-names>J</given-names></name></person-group> (<year>2017b</year>) <article-title>A new species of the genus <italic><tp:taxon-name><tp:taxon-name-part taxon-name-part-type="genus">Kurixalus</tp:taxon-name-part></tp:taxon-name></italic> from Yunnan, China (<tp:taxon-name><tp:taxon-name-part taxon-name-part-type="order">Anura</tp:taxon-name-part></tp:taxon-name>, <tp:taxon-name><tp:taxon-name-part taxon-name-part-type="family">Rhacophoridae</tp:taxon-name-part></tp:taxon-name>).</article-title> <source>Zookeys</source> <volume>694</volume>: <fpage>71</fpage>–<lpage>93</lpage>. <ext-link xlink:type="simple" ext-link-type="doi" xlink:href="10.3897/zookeys.694.12785">https://doi.org/10.3897/zookeys.694.12785</ext-link></mixed-citation></ref><ref id="B24"><mixed-citation xmlns:xlink="http://www.w3.org/1999/xlink" xlink:type="simple">
          <person-group><name name-style="western"><surname>Yu</surname><given-names>G</given-names></name><name name-style="western"><surname>Rao</surname><given-names>D</given-names></name><name name-style="western"><surname>Matsui</surname><given-names>M</given-names></name><name name-style="western"><surname>Yang</surname><given-names>J</given-names></name></person-group> (<year>2017a</year>) Coalescent-based delimitation outperforms distance-based methods for delineating less divergent species: the case of <italic><tp:taxon-name><tp:taxon-name-part taxon-name-part-type="genus">Kurixalus</tp:taxon-name-part> <tp:taxon-name-part taxon-name-part-type="species">odontotarsus</tp:taxon-name-part></tp:taxon-name></italic> species group. Scientific Reports 7: 16124. <ext-link xlink:type="simple" ext-link-type="doi" xlink:href="10.1038/s41598-017-16309-1">https://doi.org/10.1038/s41598-017-16309-1</ext-link></mixed-citation></ref><ref id="B16"><mixed-citation xmlns:xlink="http://www.w3.org/1999/xlink" xlink:type="simple">
          <person-group><name name-style="western"><surname>Myers</surname><given-names>CW</given-names></name><name name-style="western"><surname>Duellman</surname><given-names>WE</given-names></name></person-group> (<year>1982</year>) <article-title>A new species of <italic><tp:taxon-name><tp:taxon-name-part taxon-name-part-type="genus">Hyla</tp:taxon-name-part></tp:taxon-name></italic> from Cerro Colorado, and other tree frog records and geographical notes from western Panama.</article-title> <source>American Museum Novitates</source> <volume>2752</volume>: <fpage>1</fpage>–<lpage>32</lpage>.</mixed-citation></ref><ref id="B22"><mixed-citation xmlns:xlink="http://www.w3.org/1999/xlink" xlink:type="simple">
          <person-group><name name-style="western"><surname>Wu</surname><given-names>S</given-names></name><name name-style="western"><surname>Huang</surname><given-names>C</given-names></name><name name-style="western"><surname>Tsai</surname><given-names>C</given-names></name><name name-style="western"><surname>Lin</surname><given-names>T</given-names></name><name name-style="western"><surname>Jhang</surname><given-names>J</given-names></name><name name-style="western"><surname>Wu</surname><given-names>S</given-names></name></person-group> (<year>2016</year>) <article-title>Systematic revision of the Taiwanese genus <italic><tp:taxon-name><tp:taxon-name-part taxon-name-part-type="genus">Kurixalus</tp:taxon-name-part></tp:taxon-name></italic> members with a description of two new endemic species (<tp:taxon-name><tp:taxon-name-part taxon-name-part-type="order">Anura</tp:taxon-name-part></tp:taxon-name>, <tp:taxon-name><tp:taxon-name-part taxon-name-part-type="family">Rhacophoridae</tp:taxon-name-part></tp:taxon-name>).</article-title> <source>ZooKeys</source> <volume>557</volume>: <fpage>121</fpage>–<lpage>153</lpage>. <ext-link xlink:type="simple" ext-link-type="doi" xlink:href="10.3897/zookeys.557.6131">https://doi.org/10.3897/zookeys.557.6131</ext-link></mixed-citation></ref><ref id="B12"><mixed-citation xmlns:xlink="http://www.w3.org/1999/xlink" xlink:type="simple">
          <person-group><name name-style="western"><surname>Inger</surname><given-names>RF</given-names></name><name name-style="western"><surname>Orlov</surname><given-names>N</given-names></name><name name-style="western"><surname>Darevsky</surname><given-names>I</given-names></name></person-group> (<year>1999</year>) <article-title>Frogs of Vietnam: a report on new collections.</article-title> <source>Fieldiana Zoology, New Series</source> <volume>92</volume>: <fpage>1</fpage>–<lpage>46</lpage>.</mixed-citation></ref><ref id="B3"><mixed-citation xmlns:xlink="http://www.w3.org/1999/xlink" xlink:type="simple">
          <person-group><name name-style="western"><surname>Bossuyt</surname><given-names>F</given-names></name><name name-style="western"><surname>Dubois</surname><given-names>A</given-names></name></person-group> (<year>2001</year>) <article-title>A review of the frog genus <italic><tp:taxon-name><tp:taxon-name-part taxon-name-part-type="genus">Philautus</tp:taxon-name-part></tp:taxon-name></italic> Gistel, 1848 (<tp:taxon-name><tp:taxon-name-part taxon-name-part-type="class">Amphibia</tp:taxon-name-part></tp:taxon-name>, <tp:taxon-name><tp:taxon-name-part taxon-name-part-type="order">Anura</tp:taxon-name-part></tp:taxon-name>, <tp:taxon-name><tp:taxon-name-part taxon-name-part-type="family">Ranidae</tp:taxon-name-part></tp:taxon-name>, <tp:taxon-name><tp:taxon-name-part taxon-name-part-type="family">Rhacophoridae</tp:taxon-name-part></tp:taxon-name>).</article-title> <source>Zeylanica</source> <volume>6</volume>: <fpage>1</fpage>–<lpage>112</lpage>.</mixed-citation></ref><ref id="B15"><mixed-citation xmlns:xlink="http://www.w3.org/1999/xlink" xlink:type="simple">
          <person-group><name name-style="western"><surname>Matsui</surname><given-names>M</given-names></name><name name-style="western"><surname>Orlov</surname><given-names>NL</given-names></name></person-group> (<year>2004</year>) <article-title>A new species of <italic><tp:taxon-name><tp:taxon-name-part taxon-name-part-type="genus">Chirixalus</tp:taxon-name-part></tp:taxon-name></italic> from Vietnam (<tp:taxon-name><tp:taxon-name-part taxon-name-part-type="order">Anura</tp:taxon-name-part></tp:taxon-name>: <tp:taxon-name><tp:taxon-name-part taxon-name-part-type="family">Rhacophoridae</tp:taxon-name-part></tp:taxon-name>).</article-title> <source>Zoological Science</source> <volume>21</volume>: <fpage>671</fpage>–<lpage>676</lpage>. <ext-link xlink:type="simple" ext-link-type="doi" xlink:href="10.2108/zsj.21.671">https://doi.org/10.2108/zsj.21.671</ext-link></mixed-citation></ref><ref id="B4"><mixed-citation xmlns:xlink="http://www.w3.org/1999/xlink" xlink:type="simple">
          <person-group><name name-style="western"><surname>Boulenger</surname><given-names>GA</given-names></name></person-group> (<year>1893</year>) Concluding report on the reptiles and batrachians obtained in Burma by Signor L. Fea, dealing with the collection made in Pegu and the Karin Hills in 1887–1888. Annali del Museo Civico di Storia Naturale di Genova Serie 2 13: 304–347.</mixed-citation></ref><ref id="B20"><mixed-citation xmlns:xlink="http://www.w3.org/1999/xlink" xlink:type="simple">
          <person-group><name name-style="western"><surname>Taylor</surname><given-names>EH</given-names></name></person-group> (<year>1962</year>) <article-title>The amphibian fauna of Thailand.</article-title> <source>University of Kansas Science Bulletin</source> <volume>43</volume>: <fpage>265</fpage>–<lpage>599</lpage>. <ext-link xlink:type="simple" ext-link-type="doi" xlink:href="10.5962/bhl.part.13347">https://doi.org/10.5962/bhl.part.13347</ext-link></mixed-citation></ref><ref id="B11"><mixed-citation xmlns:xlink="http://www.w3.org/1999/xlink" xlink:type="simple">
          <person-group><name name-style="western"><surname>Günther</surname><given-names>ACLG</given-names></name></person-group> (<year>1858</year>) <article-title>Neue Batrachier in der Sammlung des britischen Museums.</article-title> <source>Archiv für Naturgeschichte</source> <volume>24</volume>: <fpage>319</fpage>–<lpage>328</lpage>. <ext-link xlink:type="simple" ext-link-type="doi" xlink:href="10.5962/bhl.part.5288">https://doi.org/10.5962/bhl.part.5288</ext-link></mixed-citation></ref><ref id="B6"><mixed-citation xmlns:xlink="http://www.w3.org/1999/xlink" xlink:type="simple">
          <person-group><name name-style="western"><surname>Brown</surname><given-names>WC</given-names></name><name name-style="western"><surname>Alcala</surname><given-names>AC</given-names></name></person-group> (<year>1994</year>) <article-title>Philippine frogs of the family <tp:taxon-name><tp:taxon-name-part taxon-name-part-type="family">Rhacophoridae</tp:taxon-name-part></tp:taxon-name>.</article-title> <source>Proccedings of the California Academy of Sciences</source> <volume>10</volume>: <fpage>185</fpage>–<lpage>220</lpage>.</mixed-citation></ref></ref-list></tp:taxon-treatment>
